# Supplementary material for: FoxO gene family evolution in vertebrates
Source: BMC Evol Biol. 2009 Sep 7;9:222. doi: 10.1186/1471-2148-9-222 (PMC2746812; doi:10.1186/1471-2148-9-222)
Supplement: Additional file 1 — Excel spreadsheet containing: A list of species, species abbreviations, and accession numbers for sequences used in the study/A list of statistically significant physicochemical amino acid properties for each FoxO gene/A list of the candidate residues as the most likely candidate sites for type I functional divergence. [file 1471-2148-9-222-S1.xls]

## Sheet: Additional file 1
Genetype	Gene Accession Number	Protein Accession Number	Species	Abbreviations
MmFoxo4	NM_018789	NP_061259	Mus musculus	Mm
RnFoxo4	NM_001106943	NP_001100413	Rattus norvegicus	Rn
HsFOXO4	NM_005938	NP_005929	Homo sapiens	Hs
EcFOXO4	XM_001915167	XP_001915202	Equus caballus	Ec
HsAFX	X93996	CAA63819	Homo sapiens	Hs
CfLOC491946	XM_549066	XP_549066	Canis familiaris	Cf
BtFOXO4	NM_001101277	NP_001094747	Bos taurus	Bt
HsMLLT7	CH471132	EAX05321	Homo sapiens	Hs
GgLOC428703	XM_426261	XP_426261	Gallus gallus	Gg
DrAFXH	XM_687076	XP_692168	Danio rerio	Dr
Xtfoxo3	NM_001102949	NP_001096419	Xenopus tropicalis	Xt
XlFoxO3A	BC170411	AAI70411	Xenopus laevis	Xl
Xlunname	BC084603	AAH84603	Xenopus laevis	Xl
XmFoxO5	AY040320	AAK74186	Xiphophorus maculatus	Xm
XlFoxO3	NM_001092949	NP_001086418	Xenopus laevis	Xl
Tnunname	CAAE01015123	CAG13202	Tetraodon nigroviridis	Tn
BtFOXO3	XM_615634	XP_615634	Bos taurus	Bt
SsFOXO3	NM_001135959	NP_001129431	Sus scrofa	Ss
Drfoxo3a	NM_001009988	NP_001009988	Danio rerio	Dr
BtLOC506618	XM_583090	XP_583090	Bos taurus	Bt
Drfoxo5	BX927123	CAH68959	Danio rerio	Dr
Drfoxo1b	NM_001082857	NP_001076326	Danio rerio	Dr
GgLOC421769	XM_001234495	XP_001234496	Gallus gallus	Gg
Ssfoxo1a	AY094061	AAM19156	Sus scrofa	Ss
HsFOXO1	BC070065	AAH70065	Homo sapiens	Hs
SsFOXO1	NM_214014	NP_999179	Sus scrofa	Ss
MamFOXO1A	XM_001088437	XP_001088437	Macaca mulatta	Mam
MamLOC700731	XM_001093593	XP_001093593	Macaca mulatta	Mam
MmFkhr1	AF114258	AAD42106	Mus musculus	Mm
PtFOXO1A	XM_522749	XP_522749	Pan troglodytes	Pt
RnFoxo1a	XM_342244	XP_342245	Rattus norvegicus	Rn
XlFoxO1A	NM_001092948	NP_001086417	Xenopus laevis	Xl
MdLOC100021587	XM_001368275	XP_001368312	Monodelphis domestica	Md
Xtfoxo1a	NM_001008015	NP_001008016	Xenopus tropicalis	Xt
HsFOXO3a	NM_001455	NP_001446	Homo sapiens	Hs
OaLOC100082288	XM_001512918	XP_001512968	Ornithorhynchus anatinus	Oa
RnFoxo3	NM_001106395	NP_001099865	Rattus norvegicus	Rn
Drfoxo1a	NM_001077257	NP_001070725	Danio rerio	Dr
MdLOC100021705	XM_001368456	XP_001368493	Monodelphis domestica	Md
GgFOXO1A	NM_204328	NP_989659	Gallus gallus	Gg
OaLOC100080284	XM_001511115	XP_001511165	Ornithorhynchus anatinus	Oa
MmFoxo6	NM_194060	NP_918949	Mus musculus	Mm
MmFoxo6c	BC086628	AAH86628	Mus musculus	Mm
RnLOC313558	XM_001057233	XP_001057233	Rattus norvegicus	Rn
EcLOC100067841	XM_001916462	XP_001916497	Equus caballus	Ec
BfFoxO	EU581697	ACE79159	Branchiostoma floridae	Bf
Tnunname2	CAAE01015008	CAG09785	Tetraodon nigroviridis	Tn
DrLOC566899	NM_001135132	NP_001128604	Danio rerio	Dr
MamLOC697505	XM_001086081	XP_001086081	Macaca mulatta	Mam
Drfoxo1a2	BC124669	AAI24670	Danio rerio	Dr
CfLOC477295	XM_534487	XP_534487	Canis familiaris	Cf
Cifoxo	NM_001078249	NP_001071717	Ciona intestinalis	Ci
CfLOC481954c	XM_863291	XP_868384	Canis familiaris	Cf
DrLOC561541	XM_684949	XP_690041	Danio rerio	Dr
EcLOC100050481	XM_001487943	XP_001487993	Equus caballus	Ec
SpFoxO	XM_001183650	XP_001183650	Strongylocentrotus purpuratus	Sp
CfLOC481954b	XM_863288	XP_868381	Canis familiaris	Cf
CfLOC481954a	XM_539075	XP_539075	Canis familiaris	Cf
BtLOC521287	XM_599547	XP_599547	Bos taurus	Bt
MdLOC100032561	XM_001381504	XP_001381541	Monodelphis domestica	Md
CfLOC481954d	XM_863298	XP_868391	Canis familiaris	Cf
HsDKFZp781A0677	CR749261	CAH18117	Homo sapiens	Hs
EcFOXO3p	XM_001503987	XP_001504037	Equus caballus	Ec
HsAF6q21	AJ001589	CAA04860	Homo sapiens	Hs
Hsunname1	AK303933	BAG64861	Homo sapiens	Hs
CfLOC607318	XM_843941	XP_849034	Canis familiaris	Cf

## Sheet: Additional file 2
Property	Goodness of Fit	Z-score (Category)
FoxO1
Alpha-helical tendencies	306.867	11.385 (1); -6.162 (3); -7.526 (4); 3.283 (8)
Average number of surrounding residues	673.416	-3.79 (1); 3.726 (2); -7.151 (3); -4.337 (4); -4.765 (5); 20.047 (6); -5.701 (8)
Beta-structure tendencies	919.548	-4.885 (2); -6.502 (3); 24.464 (4); -4.923 (5); -4.75 (6)
Bulkiness	674.832	-9.586 (1); 19.535 (2); -4.185 (5)
Buriedness	12269	-5.056 (1); -4.091 (3); -4.506 (5); -7.513 (6); -5.046 (7); 99.928 (8)
Chromatographic index	7948.19	-4.959 (2); -9.862 (6); -3.619 (7); 80.188 (8)
Coil tendencies	516.678	-3.965 (1); -6.862 (2); 16.758 (3); -5.114 (4); -3.193 (5); -4.678 (6)
Composition	206.846	8.104 (1); -3.847 (3); -7.977 (4); -4.257 (5); -3.321 (8)
Compressibility	439.613	-6.147 (1); 14.565 (2); -7.753 (3); -3.55 (4); 4.587 (8)
Equilibrium constant (ionization of COOH)	653.258	-4.696 (1); 19.468 (3); -6.912 (4); -6.032 (5); -4.31 (6); -3.853 (7)
Helical contact area	428.039	13.451 (1); -9.669 (4); -5.161 (6); -3.734 (7); -4.307 (8)
Hydropathy	5898.43	-7.637 (1); -4.279 (3); -4.621 (5); 68.692 (6); -4.94 (7); -4.223 (8)
Isoelectric point	448.075	-4.916 (3); -6.836 (4); 15.833 (6); -6.732 (7); -3.574 (8)
Long-range non-bonded energy	43692.4	-4.657 (2); -3.87 (3); -6.179 (4); -4.292 (5); -4.996 (6); -7.544 (7); 189.686 (8)
Mean r.m.s. fluctuation displacement	5990.98	-6.475 (2); -4.586 (3); -6.519 (5); -4.013 (6); -5.848 (7); 69.219 (8)
Molecular volume	417.038	13.861 (1); -8.587 (4); -6.161 (5)
Molecular weight	467.152	-6.426 (1); 14.85 (2); -4.531 (3); -4.162 (4); -5.271 (5); -4.013 (7); 189.686 (8)
Normalized consensus hydrophobicity	2697.62	-4.899 (1); -5.618 (3); -4.656 (4); -7.216 (5); 45.589 (6); -4.913 (7)
Partial specific volume	294.27	-3.313 (1); 10.19 (2); -6.073 (3); -4.888 (4); -3.676 (5); -4.328 (6); -4.256 (7)
Polar requirement	1719.63	-5.965 (2); -3.568 (3); -7.693 (5); 35.815 (6); -5.335 (8)
Polarity	1332.66	-4.617 (1); -3.745 (4); -5.824 (5); 31.288 (7); -6.565 (8)
Power to be at the C-terminal	198.39	-3.469 (1); 9.928 (2); -4.556 (3); -3.887 (8)
Power to be at the middle of alpha-helix	423.429	-8.335 (1); 14.474 (2); -6.223 (3)
Power to be at the N-terminal	195.141	7.289 (1); -7.215 (2); -3.898 (3); -3.529 (4); 5.052 (7)
Refractive index	281.917	-3.978 (1); 11.298 (2); -6.15 (4); -4.408 (6); -3.156 (7)
Short and medium range non-bonded energy	299.665	-4.668 (1); 9.159 (2); 4.375 (3); -4.105 (4); -5.08 (5); -4.033 (6); -7.223 (7); -4.453 (8)
Solvent accessible reduction ratio	4990.64	-5.326 (1); -3.646 (2); 3.243 (3); -5.296 (5); -6.337 (6); 62.74 (7); -5.44 (8)
Surrounding hydrophobicity	2743.86	-3.94 (3); -7.384 (5); 45.794 (6); -6.853 (7)
Thermodynamic transfer hydrohphobicity	829.061	-5.546 (2); 22.441 (3); -8.299 (4); 4.51 (6); -6.838 (7); -3.485 (8)
Total non-bonded energy	1925.95	-4.813 (2); -5.969 (4); -6.149 (6); 38.392 (7)
Turn tendencies	635.004	-7.052 (2); -3.557 (3); 19.574 (4); -6.284 (5); -4.371 (8)
FoxO3
Alpha-helical tendencies	171.787	-3.966 (3); -5.112 (4); 7.925 (6); 6.71 (8)
Average number of surrounding residues	170.543	8.896 (2); -4.463 (3); -5.577 (6); -3.573 (8)
Beta-structure tendencies	81.996	6.885 (1)
Bulkiness	40.03	-3.648 (1)
Buriedness	58.279	3.565 (3); -4.185 (6); -4.295 (7)
Chromatographic index	87.142	-7.21 (6); -3.626 (7)
Coil tendencies	54.957	6.028 (8)
Composition	100.945	5.074 (2); -5.393 (4); -3.52 (8)
Compressibility	81.669	-3.495 (1); 5.668 (5); 5.101 (8)
Equilibrium constant (ionization of COOH)	165.498	5.845 (2); -5.996 (4); -7.34 (5); -4.199 (6)
Helical contact area	145.005	5.679 (2); 3.186 (3); -4.669 (4); -4.889 (6); -3.612 (7); -4.834 (8)
Hydropathy	113.681	6.441 (3); -5.425 (4); -3.456 (7); -3.989 (8)
Isoelectric point	223.404	6.332 (1); -3.119 (2); -9.782 (6); -5.425 (7)
Long-range non-bonded energy	79.768	4.363 (1); -3.443 (6); -5.836 (7)
Mean r.m.s. fluctuation displacement	164.848	6.715 (1); -3.94 (3); 4.876 (4); -4.919 (5); -3.814 (6); -3.481 (8)
Molecular volume	120.599	6.196 (2); -3.654 (4); -5.209 (5)
Molecular weight	72.952	4.632 (2); -4.677 (7)
Normalized consensus hydrophobicity	130.33	5.83 (2); -5.081 (5); -4.602 (6); -5.018 (7); -3.577 (8)
Partial specific volume	69.125	3.765 (2); -3.301 (6); -4.996 (7)
Polar requirement	95.563	4.184 (1); -6.481 (5); -3.433 (8)
Polarity	80.745	3.714 (3); -6.24 (7); -3.541 (8)
Power to be at the C-terminal	64.843	-5.776 (2)
Power to be at the middle of alpha-helix	47.886	-3.231 (1); 3.813 (2)
Power to be at the N-terminal	56.457	3.625 (5); 3.625 (7)
Refractive index	88.08	4.262 (3); -3.736 (5); -4.62 (6); -3.675 (7)
Short and medium range non-bonded energy	139.941	6.71 (3); -3.788 (6); -6.143 (7); -5.775 (8)
Solvent accessible reduction ratio	62.508	4.324 (3); -3.38 (5); -3.374 (6); -3.578 (8)
Surrounding hydrophobicity	83.051	-3.965 (5); -4.972 (7)
Thermodynamic transfer hydrohphobicity	132.97	6.955 (1); -4.199 (4); -5.646 (7); -3.394 (8)
Total non-bonded energy	85.987	3.237 (1); -3.859 (4); 4.533 (5); -5.002 (7)
Turn tendencies	102.658	-5.952 (5); 4.716 (6); 4.675 (7)
FoxO4
Average number of surrounding residues	37.738	3.551 (2); -3.692 (6)
Beta-structure tendencies	40.94	3.592 (1)
Equilibrium constant (ionization of COOH)	63.679	-4.414 (5); 3.601 (8)
Isoelectric point	56.281	3.097 (1); -4.944 (6)
Mean r.m.s. fluctuation displacement	68.693	5.382 (1); -3.42 (5)
Normalized consensus hydrophobicity	29.733	-3.173 (5)
Short and medium range non-bonded energy	42.186	3.609 (3); -3.305 (7); -3.345 (8)
Solvent accessible reduction ratio	29.02	-3.41 (6)
FoxO6
Alpha-helical tendencies	42.781	4.524 (8)
Average number of surrounding residues	56.962	5.264 (2); -3.932 (6)
Beta-structure tendencies	53.456	5.214 (1)
Buriedness	42.133	3.96 (4); -4.021 (6)
Chromatographic index	31.543	-4.422 (6)
Compressibility	78.762	-3.437 (1); 6.668 (8)
Helical contact area	52.69	4.247 (5)
Hydropathy	50.525	3.902 (2); 4.214 (6)
Isoelectric point	84.272	3.482 (2); 5.065 (5); -5.52 (6)
Long-range non-bonded energy	40.914	-3.556 (6); -3.937 (7)
Mean r.m.s. fluctuation displacement	36.396	3.603 (1)
Partial specific volume	35.494	3.958 (4)
Polar requirement	60.873	3.609 (4); -3.305 (5); -3.345 (8)
Polarity	41.637	4.115 (3)
Power to be at the C-terminal	24.939	-3.102 (2); 3.195 (4)
Power to be at the N-terminal	44.687	3.344 (5); 3.909 (6)
Refractive index	44.801	4.314 (3)
Short and medium range non-bonded energy	40.27	4.434 (3)
Solvent accessible reduction ratio	53.92	3.911 (3); -3.281 (6)
Surrounding hydrophobicity	27.49	-3.689 (7)
Thermodynamic transfer hydrohphobicity	59.714	3.435 (6); -4.437 (7); -3.097 (8)

## Sheet: Additional file 3
FoxO1 vs FoxO3		FoxO1	FoxO3
	265	E conserve	D, S, E or G	*
	312	D conserve	A, V, G, E, D, R or I
	313	F conserve	M, N, D, L, G or P	*
	319	L conserve	G, T, P, M, I, L or E
	777	N conserve	S, A or T
	882	I, V, L or M	L conserve
	969	S, P, T or A	P conserve
	974	Y, S, A or P	A conserve
FoxO1 vs FoxO4		FoxO1	FoxO4
	236	V conserve	V, L, P or I	*
	312	D conserve	D, R, E, S or G	*
	319	L conserve	I, G, P, S or T	*
	869	K conserve	T, S, N, K or A	*
	1050	A, P, G or S	P conserve	*
	1112	N conserve	N, S, P, A, G, F or H	*
FoxO1 vs FoxO6		FoxO1	FoxO6
	1089	P, L, G, S, T or A	P or T
FoxO3 vs FoxO4		FoxO3	FoxO4
	697	I conserve	I, M, R or L	*
	870	S, T, A or N	S conserve
FoxO3 vs FoxO6		FoxO3	FoxO6
	237	A, V, D, N, E or R	D conserve
	265	D, S, E or G	D conserve	*
	311	S, T, A, R, D, P, G or I	G or P	*
	316	N, A, S, K, G, F or E	G, A or N
	574	A conserve	A or S
	589	A conserve	Q, L, T or A	*
	636	G conserve	S, A, D or D
	820	S conserve	A, T, P, R or N	*
	950	D conserve	R, P, G, N or E	*
	951	V conserve	P, L, Q or V
	958	D conserve	G, E, Q or H
	972	S conserve	G, A, P or D
	1114	S conserve	G, A, Y or H
FoxO4 vs FoxO6		FoxO4	FoxO6
	236	L, V, P or I	V conserve	*
	698	A, R or E	L conserve
Note: * P > 0.95
